# Supplementary material for: Impact of Aspergillus oryzae-Derived Aminopeptidase Complex in Developing the Flavor Profile of Clam Hydrolysate
Source: Foods. 2026 May 15;15(10):1753. doi: 10.3390/foods15101753 (PMC13206029; doi:10.3390/foods15101753)
Supplement: Supplementary file 1 [file foods-15-01753-s001.zip]

Archive with 1 entries (1 files):
- foods-4292984-supplementary.pdf
